# Supplementary material for: Characterization and Phylodynamics of Reassortant H12Nx Viruses in Northern Eurasia
Source: Microorganisms. 2019 Dec 3;7(12):643. doi: 10.3390/microorganisms7120643 (PMC6956379; doi:10.3390/microorganisms7120643)
Supplement: Supplementary file 1 [file microorganisms-07-00643-s001.zip › Supplementary/Table S1.xlsx]

## Sheet: Лист1
	M1		M2	NA						NP										PA												PA-X					PB1									PB2
	15	174	50	26	39	96	202	368	390	38	41	105	119	146	337	444	446	450	482	57	79	105	129	209	272	382	386	400	432	545	644	57	79	105	129	250	16	149	172	176	195	213	527	574	670	64	107	147	192
FLU-1377_MP	I	R	C	-	-	-	-	-	-	K	I	M	I	A	A	I	R	N	S	R	I	L	T	G	D	E	D	P	V	I	S	R	I	L	T	Q	N	V	E	K	I	S	V	F	R	M	N	I	E
A/shoveler/Ubinskoe_Lake/43/2017	V	R	C	A	D	I	I	F	R	R	V	M	I	A	A	I	R	S	S	R	I	L	I	G	D	E	G	S	I	I	S	R	I	L	I	Q	N	V	E	R	M	N	V	F	R	M	S	T	D
A/teal/Chany/324/2017	V	R	C	V	D	V	I	S	R	R	I	V	I	A	T	I	R	S	S	R	I	F	I	G	E	D	D	S	V	I	S	R	I	F	I	Q	N	M	E	K	M	N	V	F	R	M	S	I	E
mallard-Novosibirsk-region-962k-2018	V	R	C	V	D	V	V	S	K	R	I	M	V	A	A	I	G	S	S	Q	I	F	I	G	E	D	D	P	V	I	A	Q	I	F	I	Q	N	V	D	K	M	N	V	S	X	M	S	I	E
mallard-Novosibirsk-region-963k-2018	V	R	F	V	D	V	I	S	K	R	I	M	I	T	A	V	R	S	S	R	V	F	I	G	E	D	D	P	V	V	A	R	V	F	I	R	N	V	D	K	M	N	I	F	R	M	S	I	E
A/teal/Dagestan/1017/2018	V	K	C	V	N	V	I	S	R	R	I	V	I	A	A	I	R	S	N	R	I	F	I	R	E	D	D	P	V	I	S	R	I	F	I	Q	S	V	E	K	M	N	V	F	R	T	S	I	E
	M1		M2	NA						NP										PA												PA-X					PB1									PB2
	15	174	50	26	39	96	202	368	390	38	41	105	119	146	337	444	446	450	482	57	79	105	129	209	272	382	386	400	432	545	644	57	79	105	129	250	16	149	172	176	195	213	527	574	670	64	107	147	192
FLU-1377_MP	I	R	C	-	-	-	-	-	-	K	I	M	I	A	A	I	R	N	S	R	I	L	T	G	D	E	D	P	V	I	S	R	I	L	T	Q	N	V	E	K	I	S	V	F	R	M	N	I	E
A/shoveler/Ubinskoe_Lake/43/2017	V	R	C	A	D	I	I	F	R	R	V	M	I	A	A	I	R	S	S	R	I	L	I	G	D	E	G	S	I	I	S	R	I	L	I	Q	N	V	E	R	M	N	V	F	R	M	S	T	D
A/teal/Chany/324/2017	V	R	C	V	D	V	I	S	R	R	I	V	I	A	T	I	R	S	S	R	I	F	I	G	E	D	D	S	V	I	S	R	I	F	I	Q	N	M	E	K	M	N	V	F	R	M	S	I	E
mallard-Novosibirsk-region-962k-2018	V	R	C	V	D	V	V	S	K	R	I	M	V	A	A	I	G	S	S	Q	I	F	I	G	E	D	D	P	V	I	A	Q	I	F	I	Q	N	V	D	K	M	N	V	S	X	M	S	I	E
mallard-Novosibirsk-region-963k-2018	V	R	F	V	D	V	I	S	K	R	I	M	I	T	A	V	R	S	S	R	V	F	I	G	E	D	D	P	V	V	A	R	V	F	I	R	N	V	D	K	M	N	I	F	R	M	S	I	E
A/teal/Dagestan/1017/2018	V	K	C	V	N	V	I	S	R	R	I	V	I	A	A	I	R	S	N	R	I	F	I	R	E	D	D	P	V	I	S	R	I	F	I	Q	S	V	E	K	M	N	V	F	R	T	S	I	E
	M1		M2	NA						NP										PA
	15	174	50	26	39	96	202	368	390	38	41	105	119	146	337	444	446	450	482	57	79	105	129	209	272	382	386	400	432	545	644
FLU-1377_MP	I	R	C	-	-	-	-	-	-	K	I	M	I	A	A	I	R	N	S	R	I	L	T	G	D	E	D	P	V	I	S
A/shoveler/Ubinskoe_Lake/43/2017	V	R	C	A	D	I	I	F	R	R	V	M	I	A	A	I	R	S	S	R	I	L	I	G	D	E	G	S	I	I	S
A/teal/Chany/324/2017	V	R	C	V	D	V	I	S	R	R	I	V	I	A	T	I	R	S	S	R	I	F	I	G	E	D	D	S	V	I	S
mallard-Novosibirsk-region-962k-2018	V	R	C	V	D	V	V	S	K	R	I	M	V	A	A	I	G	S	S	Q	I	F	I	G	E	D	D	P	V	I	A
mallard-Novosibirsk-region-963k-2018	V	R	F	V	D	V	I	S	K	R	I	M	I	T	A	V	R	S	S	R	V	F	I	G	E	D	D	P	V	V	A
A/teal/Dagestan/1017/2018	V	K	C	V	N	V	I	S	R	R	I	V	I	A	A	I	R	S	N	R	I	F	I	R	E	D	D	P	V	I	S
	PA-X					PB1									PB2
	57	79	105	129	250	16	149	172	176	195	213	527	574	670	64	107	147	192	221	292	340	344	451	483	497	511	512	524	553	556	588	683
	R	I	L	T	Q	N	V	E	K	I	S	V	F	R	M	N	I	E	A	I	K	V	I	M	S	V	L	I	I	N	A	T
	R	I	L	I	Q	N	V	E	R	M	N	V	F	R	M	S	T	D	V	I	R	M	T	T	S	I	L	T	I	N	A	-
	R	I	F	I	Q	N	M	E	K	M	N	V	F	R	M	S	I	E	A	I	R	V	I	M	S	V	I	T	V	N	A	T
	Q	I	F	I	Q	N	V	D	K	M	N	V	S	X	M	S	I	E	A	V	R	V	I	M	S	V	L	T	I	S	A	A
	R	V	F	I	R	N	V	D	K	M	N	I	F	R	M	S	I	E	A	V	R	V	I	M	N	V	L	T	I	N	A	T
	R	I	F	I	Q	S	V	E	K	M	N	V	F	R	T	S	I	E	A	I	R	V	I	M	S	V	L	T	I	N	T	T
	HA
	14	34	36	37	38	43	89	124	131	174	209	267	274	300	308	322	324	*	354	368	371	387	390	404	405	414	423	447	452	470	471	472
	E	H	E	I	D	G	V	V	K	T	K	N	V	R	G	A	S	*	A	R	N	Q	M	M	S	T	L	V	R	D	N	N
	D	H	Q	V	N	S	I	I	R	T	R	N	T	K	N	V	D	*	S	K	D	Q	V	M	N	T	M	V	K	N	D	E
	D	H	Q	V	N	S	I	I	K	T	R	N	T	K	N	V	D	*	S	K	D	Q	V	I	N	T	L	V	K	N	D	E
	D	H	Q	V	N	S	I	I	K	I	R	D	T	K	N	V	N	*	S	K	D	H	V	M	N	T	L	I	K	N	D	E
	D	H	Q	V	N	S	I	I	K	T	R	D	T	K	N	V	N	*	S	K	D	Q	V	M	N	I	L	I	K	N	D	E
	D	Y	Q	V	N	S	I	I	K	T	R	N	T	K	N	V	D	*	S	K	D	Q	V	-	-	-	-	-	-	-	-	-
									PB1-F2
	475	478	483	485	486	492	493	497	6	20	22	23	29	30	31	32	42	43	44	46	47	54	66	74	81	82	85	90
	D	R	D	R	E	K	I	K	G	R	E	S	K	L	E	H	Y	Q	K	M	S	R	N	T	K	S	R	S
	N	K	N	Q	D	R	L	R	D	R	E	S	R	L	G	R	C	Q	R	T	S	Q	N	T	R	S	K	N
	N	K	N	Q	D	R	L	R	D	R	E	S	R	P	G	H	Y	Q	R	T	S	R	N	T	K	L	K	N
	N	K	N	Q	D	R	L	R	D	K	G	N	R	P	E	H	Y	L	R	T	N	Q	S	T	K	S	K	N
	N	K	N	Q	D	R	L	R	D	K	G	N	R	P	E	H	Y	L	R	T	N	Q	S	T	K	S	R	N
	-	-	-	-	-	-	-	-	D	R	E	S	R	P	G	R	C	Q	R	T	S	Q	N	I	R	S	K	N
[truncated: 74 more columns]

## Sheet: Лист2
		FLU-1377_MP	A/shoveler/Ubinskoe_Lake/43/2017	A/teal/Chany/324/2017	mallard-Novosibirsk-region-962k-2018	mallard-Novosibirsk-region-963k-2018	A/teal/Dagestan/1017/2018				FLU-1377_MP	A/shoveler/Ubinskoe_Lake/43/2017	A/teal/Chany/324/2017	mallard-Novosibirsk-region-962k-2018	mallard-Novosibirsk-region-963k-2018	A/teal/Dagestan/1017/2018				FLU-1377_MP	A/shoveler/Ubinskoe_Lake/43/2017	A/teal/Chany/324/2017	mallard-Novosibirsk-region-962k-2018	mallard-Novosibirsk-region-963k-2018	A/teal/Dagestan/1017/2018			FLU-1377_MP	A/shoveler/Ubinskoe_Lake/43/2017	A/teal/Chany/324/2017	mallard-Novosibirsk-region-962k-2018	mallard-Novosibirsk-region-963k-2018	A/teal/Dagestan/1017/2018
M1	15	I	V	V	V	V	V		HA	14	E	D	D	D	D	D		M1	15	I	V	V	V	V	V	HA	14	E	D	D	D	D	D
	174	R	R	R	R	R	K			34	H	H	H	H	H	Y			174	R	R	R	R	R	K		34	H	H	H	H	H	Y
M2	50	C	C	C	C	F	C			36	E	Q	Q	Q	Q	Q		M2	50	C	C	C	C	F	C		36	E	Q	Q	Q	Q	Q
NA	26	-	A	V	V	V	V			37	I	V	V	V	V	V		NA	26	-	A	V	V	V	V		37	I	V	V	V	V	V
	39	-	D	D	D	D	N			38	D	N	N	N	N	N			39	-	D	D	D	D	N		38	D	N	N	N	N	N
	96	-	I	V	V	V	V			43	G	S	S	S	S	S			96	-	I	V	V	V	V		43	G	S	S	S	S	S
	202	-	I	I	V	I	I			89	V	I	I	I	I	I			202	-	I	I	V	I	I		89	V	I	I	I	I	I
	368	-	F	S	S	S	S			124	V	I	I	I	I	I			368	-	F	S	S	S	S		124	V	I	I	I	I	I
	390	-	R	R	K	K	R			131	K	R	K	K	K	K			390	-	R	R	K	K	R		131	K	R	K	K	K	K
NP	38	K	R	R	R	R	R			174	T	T	T	I	T	T		NP	38	K	R	R	R	R	R		174	T	T	T	I	T	T
	41	I	V	I	I	I	I			209	K	R	R	R	R	R			41	I	V	I	I	I	I		209	K	R	R	R	R	R
	105	M	M	V	M	M	V			267	N	N	N	D	D	N			105	M	M	V	M	M	V		267	N	N	N	D	D	N
	119	I	I	I	V	I	I			274	V	T	T	T	T	T			119	I	I	I	V	I	I		274	V	T	T	T	T	T
	146	A	A	A	A	T	A			300	R	K	K	K	K	K			146	A	A	A	A	T	A		300	R	K	K	K	K	K
	337	A	A	T	A	A	A			308	G	N	N	N	N	N			337	A	A	T	A	A	A		308	G	N	N	N	N	N
	444	I	I	I	I	V	I			322	A	V	V	V	V	V			444	I	I	I	I	V	I		322	A	V	V	V	V	V
	446	R	R	R	G	R	R			324	S	D	D	N	N	D			446	R	R	R	G	R	R		324	S	D	D	N	N	D
	450	N	S	S	S	S	S			*	*	*	*	*	*	*			450	N	S	S	S	S	S		*	*	*	*	*	*	*
	482	S	S	S	S	S	N			354	A	S	S	S	S	S			482	S	S	S	S	S	N		354	A	S	S	S	S	S
PA	57	R	R	R	Q	R	R			368	R	K	K	K	K	K		PA	57	R	R	R	Q	R	R		368	R	K	K	K	K	K
	79	I	I	I	I	V	I			371	N	D	D	D	D	D			79	I	I	I	I	V	I		371	N	D	D	D	D	D
	105	L	L	F	F	F	F			387	Q	Q	Q	H	Q	Q			105	L	L	F	F	F	F		387	Q	Q	Q	H	Q	Q
	129	T	I	I	I	I	I			390	M	V	V	V	V	V			129	T	I	I	I	I	I		390	M	V	V	V	V	V
	209	G	G	G	G	G	R			404	M	M	I	M	M	-			209	G	G	G	G	G	R		404	M	M	I	M	M	-
	272	D	D	E	E	E	E			405	S	N	N	N	N	-			272	D	D	E	E	E	E		405	S	N	N	N	N	-
	382	E	E	D	D	D	D			414	T	T	T	T	I	-			382	E	E	D	D	D	D		414	T	T	T	T	I	-
	386	D	G	D	D	D	D			423	L	M	L	L	L	-			386	D	G	D	D	D	D		423	L	M	L	L	L	-
	400	P	S	S	P	P	P			447	V	V	V	I	I	-			400	P	S	S	P	P	P		447	V	V	V	I	I	-
	432	V	I	V	V	V	V			452	R	K	K	K	K	-			432	V	I	V	V	V	V		452	R	K	K	K	K	-
	545	I	I	I	I	V	I			470	D	N	N	N	N	-			545	I	I	I	I	V	I		470	D	N	N	N	N	-
	644	S	S	S	A	A	S			471	N	D	D	D	D	-			644	S	S	S	A	A	S		471	N	D	D	D	D	-
PA-X	57	R	R	R	Q	R	R			472	N	E	E	E	E	-		PA-X	57	R	R	R	Q	R	R		472	N	E	E	E	E	-
	79	I	I	I	I	V	I			475	D	N	N	N	N	-			79	I	I	I	I	V	I		475	D	N	N	N	N	-
	105	L	L	F	F	F	F			478	R	K	K	K	K	-			105	L	L	F	F	F	F		478	R	K	K	K	K	-
	129	T	I	I	I	I	I			483	D	N	N	N	N	-			129	T	I	I	I	I	I		483	D	N	N	N	N	-
	250	Q	Q	Q	Q	R	Q			485	R	Q	Q	Q	Q	-			250	Q	Q	Q	Q	R	Q		485	R	Q	Q	Q	Q	-
PB1	16	N	N	N	N	N	S			486	E	D	D	D	D	-		PB1	16	N	N	N	N	N	S		486	E	D	D	D	D	-
	149	V	V	M	V	V	V			492	K	R	R	R	R	-			149	V	V	M	V	V	V		492	K	R	R	R	R	-
	172	E	E	E	D	D	E			493	I	L	L	L	L	-			172	E	E	E	D	D	E		493	I	L	L	L	L	-
	176	K	R	K	K	K	K			497	K	R	R	R	R	-			176	K	R	K	K	K	K		497	K	R	R	R	R	-
	195	I	M	M	M	M	M		PB1-F2	6	G	D	D	D	D	D			195	I	M	M	M	M	M	PB1-F2	6	G	D	D	D	D	D
	213	S	N	N	N	N	N			20	R	R	R	K	K	R			213	S	N	N	N	N	N		20	R	R	R	K	K	R
	527	V	V	V	V	I	V			22	E	E	E	G	G	E			527	V	V	V	V	I	V		22	E	E	E	G	G	E
	574	F	F	F	S	F	F			23	S	S	S	N	N	S			574	F	F	F	S	F	F		23	S	S	S	N	N	S
	670	R	R	R	X	R	R			29	K	R	R	R	R	R		PB2	64	M	M	M	M	M	T		29	K	R	R	R	R	R
PB2	64	M	M	M	M	M	T			30	L	L	P	P	P	P			107	N	S	S	S	S	S		30	L	L	P	P	P	P
	107	N	S	S	S	S	S			31	E	G	G	E	E	G			147	I	T	I	I	I	I		31	E	G	G	E	E	G
	147	I	T	I	I	I	I			32	H	R	H	H	H	R			192	E	D	E	E	E	E		32	H	R	H	H	H	R
	192	E	D	E	E	E	E			42	Y	C	Y	Y	Y	C			221	A	V	A	A	A	A		42	Y	C	Y	Y	Y	C
	221	A	V	A	A	A	A			43	Q	Q	Q	L	L	Q			292	I	I	I	V	V	I		43	Q	Q	Q	L	L	Q
	292	I	I	I	V	V	I			44	K	R	R	R	R	R			340	K	R	R	R	R	R		44	K	R	R	R	R	R
	340	K	R	R	R	R	R			46	M	T	T	T	T	T			344	V	M	V	V	V	V		46	M	T	T	T	T	T
	344	V	M	V	V	V	V			47	S	S	S	N	N	S			451	I	T	I	I	I	I		47	S	S	S	N	N	S
	451	I	T	I	I	I	I			54	R	Q	R	Q	Q	Q			483	M	T	M	M	M	M		54	R	Q	R	Q	Q	Q
	483	M	T	M	M	M	M			66	N	N	N	S	S	N			497	S	S	S	S	N	S		66	N	N	N	S	S	N
	497	S	S	S	S	N	S			74	T	T	T	T	T	I			511	V	I	V	V	V	V		74	T	T	T	T	T	I
	511	V	I	V	V	V	V			81	K	R	K	K	K	R			512	L	L	I	L	L	L		81	K	R	K	K	K	R
	512	L	L	I	L	L	L			82	S	S	L	S	S	S			524	I	T	T	T	T	T		82	S	S	L	S	S	S
	524	I	T	T	T	T	T			85	R	K	K	K	R	K			553	I	I	V	I	I	I		85	R	K	K	K	R	K
	553	I	I	V	I	I	I			90	S	N	N	N	N	N			556	N	N	N	S	N	N		90	S	N	N	N	N	N
	556	N	N	N	S	N	N												588	A	A	A	A	A	T
	588	A	A	A	A	A	T												683	T	-	T	A	T	T
	683	T	-	T	A	T	T
